# Supplementary material for: Suspension-Sprayed Calcium Phosphate Coatings with Antibacterial Properties
Source: J Funct Biomater. 2024 Sep 25;15(10):281. doi: 10.3390/jfb15100281 (PMC11509040; doi:10.3390/jfb15100281)
Supplement: Supplementary file 1 [file jfb-15-00281-s001.zip]

Archive with 1 entries (1 files):
- jfb-3190268-supplementary.pdf
